# Supplementary material for: Genome-Wide Identification and Characterization of the CsFHY3/FAR1 Gene Family and Expression Analysis under Biotic and Abiotic Stresses in Tea Plants (Camellia sinensis)
Source: Plants (Basel). 2021 Mar 17;10(3):570. doi: 10.3390/plants10030570 (PMC8002597; doi:10.3390/plants10030570)
Supplement: Supplementary file 1 [file plants-10-00570-s001.zip]

Archive with 8 entries (7 files):
- Supplementary Materials/
- Supplementary Materials/Table S1.xlsx
- Supplementary Materials/Table S2.xlsx
- Supplementary Materials/Table S3.xlsx
- Supplementary Materials/Table S4.xlsx
- Supplementary Materials/Table S5.xlsx
- Supplementary Materials/Table S6.xlsx
- Supplementary Materials/Table S7.xlsx
