# Supplementary material for: Genome-Wide Identification and Characterization of the CsFHY3/FAR1 Gene Family and Expression Analysis under Biotic and Abiotic Stresses in Tea Plants (Camellia sinensis)
Source: Plants (Basel). 2021 Mar 17;10(3):570. doi: 10.3390/plants10030570 (PMC8002597; doi:10.3390/plants10030570)
Supplement: Supplementary file 1 [file plants-10-00570-s001.zip › Supplementary Materials/Table S1.xlsx]

## Sheet: Table S1
Table S1 Primers used for the qRT-PCR of CsFHY3/FAR1 genes
Gene Name	Forward primer	Reverse primer
CsFRS-1	TTGGCCATACTGTCCCAACAT	CATGCAGTCACGTTCACCTTT
CsFRS-2	ACCATCAGAGGACGGAAAGC	GTGATGCGCCATTCAGGAAC
CsFRS-3	GGTCGATCACTCTTCCGTGG	CACGACGCGCATAAGAGTTG
CsFRS-4	TGGAGAAAGTCGTCGTCGTG	ACCTTCCTGTGAATGAACACCA
CsFRS-5	GGGACACAAGGAGGCTTTCA	AATGCGGAAGCCTAGAGTCA
CsFRS-6	CGTTCGTGTGTGCCAAAGAG	GGTGGGACAAGCTCATGGTT
CsFRS-7	GAAGGATGGTGATGCGGAGT	TCGAAGACCAACACGTCACC
CsFRS-8	TTGAATGTTCTCGAGCGGGG	AAATGACGTGAGTCGGTGGG
CsFRS-9	GGTTGTCGATGGGGTCTCTC	GTATGCCGGAAGAAGACGCA
CsFRS-10	TTGGATTTGTTGCCCCTGGT	CACGTTTGGCAACACCAAGT
CsFRS-11	CCCGTCGGACTGTATTGGAG	ACGGTCATTGCGGTCCATTT
CsFRS-12	GCACCAAGTCACGATGGCTA	GTGGGTTCTTCCCGAATGCT
CsFRS-13	ACCCTCCCTTTCCAGTGAGT	ACCACTGTTCATGTCCCCAC
CsFRS-14	ATGCACATGGACGGTTGAGT	GGCAACGATATGGCAGCAAG
CsFRS-15	ATGGGGCAGTTGAACTCTGG	GCCCCTGTATTGCCTGTTGA
CsFRS-16	GGGCAAGAATGTCAACCACAC	CACCTTCTTCGCCAAAGCAT
CsFRS-17	CATTTGGATTCGACGCCAGC	GACGATGCTGTCTCGCTCTT
CsFRS-18	AAGCCGAGCGCAAAGTAGAA	GGTTATTGACCCCGGCGAA
CsFRS-19	TGGCCCCTCTATCCCTTCAA	TGACAGCAATTCGTTTGGCG
CsFRS-20	GGCATCAAATTGCAGTGCTCA	TGCCAAATCAGCCACCTCAT
CsFRS-21	ACACGAAGCGGACGTGTAAA	CGTGTGGGGATCCAACTCTG
CsFRS-22	GATGCTCCCAATCAGGACGA	CCATCAGGCTTGTTACGGCT
CsFRS-23	CACCCTAACACAGACAGCCC	GCCCAGCGCTTTTTCATCTT
CsFRS-24	TGGGCATGTCAGAGAGGACT	AGGTTGGCCCGGTAAACATC
CsFRS-25	CTCGAGAAAGGAGATGCCACT	AATGCAGCCCTACTCCTTGC
Csβ-actin	GCCATCTTTGATTGGAATGG	GGTGCCACAACCTTGATCTT
