# Supplementary material for: Genome-Wide Identification and Characterization of the CsFHY3/FAR1 Gene Family and Expression Analysis under Biotic and Abiotic Stresses in Tea Plants (Camellia sinensis)
Source: Plants (Basel). 2021 Mar 17;10(3):570. doi: 10.3390/plants10030570 (PMC8002597; doi:10.3390/plants10030570)
Supplement: Supplementary file 1 [file plants-10-00570-s001.zip › Supplementary Materials/Table S2.xlsx]

## Sheet: Table S3
Table S2 The coding DNA sequences (CDSs) and deduced amino acid sequences of CsFHY3/FAR1 genes
Gene name	Gene ID	Position	CDS sequences	Deduced amino acid sequences
CsFRS-1	CSS002622.1	scaffold1520:1855887~1858330	ATGGTAAAAGGCACCATCTTGGCCATACTGTCCCAACATGAAAAAATTGCTCATGATTTAGGCCTTAAATCAGGCATATTTTTTATAGTTAAATTAACACTTCTAATGATGCTAAAAAAGGTGAACGTGACTGCATGTTTGTTGCAAGGTAAGGTGGTATGTAGTGAAGACGAAGCATATGCTTTATATAATAATTATGCATTACAAATGGGTTTTAGTATACTGAAAGGAAAGCCAAGATATTATAGTGGATCAAAGAACATTAGGCAACGTGAATTTTTATGTTGTAAAGAGGGTTTTAAAGTAGACGAAGACCCTTTTGAAGAGAAAAAATTGAATAAGCTGGAGACTAGAACTGGTTGCAAAGCATTTGTTCGTTTAACTGTTGAAGATGGAATT…	MVKGTILAILSQHEKIAHDLGLKSGIFFIVKLTLLMMLKKVNVTACLLQGKVVCSEDEAYALYNNYALQMGFSILKGKPRYYSGSKNIRQREFLCCKEGFKVDEDPFEEKKLNKLETRTGCKAFVRLTVEDGIWKVTTFNPEHNHELALQSERHLQRFARISTKNAYSYLREEVGGNENVGFTKRDCYNYVNKQKMTMISVGDAQSLLNHFKKKHTEDPMFFFIVQVDQKNRMTNFFWRDRRSRVNYDCFGDVVVFYTTYHTNKYNLICAPFVGVNHHWQNVMFGCAFLLDETTDSFIWLFKSFLESMGNRSPITIFTDQDKAMSNAIQVVFPNTHHRLCLWHILKNAPSHLGELNTSTEFKYLFNKCKKYCDSTLEFQQTWDNVIQKFSLESHRWLNM…
CsFRS-2	CSS016876.1	Scaffold1583:243559~250038	ATGTCTGAATTAACAAATGTGGTGAAAGAAACTTCTGAAAATGGCACAGATTTATCTCCAGATGACATTGGTACTATTGAGGAAATGCCTGAGGATACTATTTTGTCGCGACAAACCTCTGTGAACCTTGTCCCATTTATTGGCCAGAGATTTGTTTCACAGGATGCTGCTTATGAATTTTATTGTAGTTTTGCAAAACAGTGTGGTTTTTCAATCAGACGGCATCGTACACGAGGGAAAGATGGTGTAGGTAGGGGAATTACAAGAAGGGATTTCACATGCCACCGTGGTGGCTATCCACAGCTAAAACCATCAGAGGACGGAAAGCTACAAAGAAATCGGAAATCGTCACGTTGTGGATGTCAGGCGTATATGCGAATTGTTAAAAGAGCAGATTTT…	MSELTNVVKETSENGTDLSPDDIGTIEEMPEDTILSRQTSVNLVPFIGQRFVSQDAAYEFYCSFAKQCGFSIRRHRTRGKDGVGRGITRRDFTCHRGGYPQLKPSEDGKLQRNRKSSRCGCQAYMRIVKRADFDVPEWRITGFSNVHNHELLKSNEVQLLPAYCTMSADDKSRICMFAKAGMSVRQMLRLMELEKGVKLGCLPFTEIDVRNLLQSFRNVDRDNDPIDLLKMCKDQKDKDPNFKYNFKIDANNRLEHIAWSYSSSVQSYEAFGDAVVFDTTHRLDAYDMLVGIWIGVDNHGMHCFFGCVLLRDENMQSFSWALKTFVGFMNGKAPETILTDQNVWLKEALAAEMPRTKHAFCIWHIISKFSDWFSVLLGSQYDKWRAEFHRLYNLHSVED…
CsFRS-3	CSS003256.1	Scaffold635:708768~714176	ATGGAATTCGAACCAATAAACATTGAAAATGAGGTGATCGAATTCGACATGGGTTCTGGTGAAGAAGAAGATGAAGAAGATGCAGATGAAGAAGAAGATGAAGACGACTATGACGATTACAATGATGATATGGTCGATCACTCTTCCGTGGCTCACAATTTCTTGTTTTCCAATGCGGAACTCGAACCTTTTGAGGGGTTGGAGTTCGATTCTGAACAAGCTTCTCGAATTTTCTACAACTCTTATGCGCGTCGTGTGGGTTTTAGTACTCGAGTCAGTGTGTACCAGCGCTCTCGTCGCGATGGCTCCATCATTTGCCGCCAGATTGTCTGCTCCCGGGAGGGTTTTCGTCGAGAGGGTGGTGAAAACAAATCCAAGCGCCAGCGGACCATCACTAGG…	MEFEPINIENEVIEFDMGSGEEEDEEDADEEEDEDDYDDYNDDMVDHSSVAHNFLFSNAELEPFEGLEFDSEQASRIFYNSYARRVGFSTRVSVYQRSRRDGSIICRQIVCSREGFRREGGENKSKRQRTITRVGCKAHITVKKQLSGKWAVTKLVKEHNHELVPPDKVHCLRSHRHVSGPARSLIDTLQAAGMGPSGVMSVLIRESGGINNVGFTKVDCQNYMSSSRQRTLGSGGQHVFDYLKRMQAEDPGFFCAVQGDFENTSGNILWADANSRMSYNYFGDTVTFDTTYRTNRYRVPFAPFTGLNHHGQPVLFGCALLLNESESSFVWLFQTWLAAMSGRHPNSITTDQDRIIRSAVAQVFPGTRHRFCKWNIFREAQEKLSHAYHAYPSFEAEFQ…
CsFRS-4	CSS001271.1	Scaffold1708:1279409~1281429	ATGGATTTTGTTCGAGAGGGGCTAATACACATGGAGGAAGTATCAAGTGGTTCTGAAAGTGTTGGCTTAAATGAAGGTCATAATGAGATTGAAATAGAGAAAGCAAAAAGTGTAGAAGATCCTAAAGTAGGAATGTTGTTTGATTCCATTGATGACCTTGTTCAATTCTATCAAAGGTATGCGATGGAAAAAGGCTTTGGCATGTGTATAAAAAGCTCTAAAAAAGTAGGAGGTGAGGTGAGATATGTGACAGTTGCTTGTACTCATAGTGGAAAGCCAAAGATTAAATCAAGCAAACTCCATCAATTGCATCCACAATCAAAAACGGATTGCAAAGCTAAGATTTGTGCGAATCTGTTAGGTGATGGAAAGTGGATTTTGAGATCTATGGTTCTTGAC…	MDFVREGLIHMEEVSSGSESVGLNEGHNEIEIEKAKSVEDPKVGMLFDSIDDLVQFYQRYAMEKGFGMCIKSSKKVGGEVRYVTVACTHSGKPKIKSSKLHQLHPQSKTDCKAKICANLLGDGKWILRSMVLDHNHGVSPGKARFYRCHRVLNSAVKMTLELHAKADIRMNKSFNSLVVQAGGHKKLTYLEKDYRNHMDRVRRIELGEGDATTMHNYFLKMQADNSEFFHMMDLDEKGRLRNVFWADVRSRAAFKEFGDVVTYDTTYLVNKYAMPFAPFVGVNHDQSWLTCMSGCPSSAIITNQDQAMKNAIEVVFPNARHRWCLWHIMKKLPEKLRGYNQYERIKFSMKNVVYDSLTIGEFEESWGKFIEKYKLQSNKWLFSLYDERHRWVPAFVKDT…
CsFRS-5	CSS001125.1	Scaffold1761:561051~568223	ATGGATTCCAATGTCATCACTGGGAATATAAACTTAGAGCCTCAAGATGATATGGAATTTGAATCAAATGAGGCAGCATATGCATACTATAAAGAATATGCCAAGTCTGTTGGTTTTGGTACTGCCAAATTGAGCAGTCGTCGTTCAAGGGCATCAAAGGAATTTATTGATGCAAAATTTTCATGCATTAGATACGGAAACAAGCAACAGTCTGATGATGCTATTAATCCACGACCTTCACCAAAGATAGGTTGTAAAGCAAGCATGCATGTAAAGAGAAGGCCAAATGGAAAATGGTATATTCATAGTTTTGTAAAAGAGCATAATCACGATCTTCTACCAGCTCAAGCACATTTGTTCCGGAGCCATAGGAATGTTGATCTACTTAACAATGATTCT…	MDSNVITGNINLEPQDDMEFESNEAAYAYYKEYAKSVGFGTAKLSSRRSRASKEFIDAKFSCIRYGNKQQSDDAINPRPSPKIGCKASMHVKRRPNGKWYIHSFVKEHNHDLLPAQAHLFRSHRNVDLLNNDSKIRRKKILAAVSKQYSAYQYTGSLENYIRNQHDKGRNLTLEEGDAQVLLELFVHMQEENPKFFYAVDLNEEHRLRNVFWVDAKGMDDYTNFGDVVSFDTTYVTNKYKIPLVLFVGVNHHIQPTLLGCALIADETVYTYVWLLQTWCLSMGGRAPRVILTDQNNALKAAVAAVLPDSRHCFSLWHVVEKIPQQLNYLCPWHDTFMEKFNKCILRSWTEEQFEKRWWKLLDGFNLREGEWMQSLYEDRKLWVPTFMRDISFAGLSTAS…
CsFRS-6	CSS013735.1	Scaffold1786:105179~110778	ATGGAGTTCGAACCATTGGGCATAGGAAACGATGTGATTGAATTCGATATGATGGGGCTCGGTGAAAACCCTGTCGAAATCCACCACCCCATTGACGGTGATGATGATGACCGCTTCCTTGAAAATTCTTATGGCAGTGGTGGTGGTGGCGCTGCTGAGCTTTATATTCCTGAAGGGGACACGAATCTTGAACCCTATGAGGGTATGGAATTTGAGTCAGAGGAGGCTGCCAAGGCCTTTTATAATTCATATGCCCGCCGGGTTGGGTTCAGCACCCGTGTCAGCATGTCTAGGAGGTCCAGGCGTGACGGTGCCATCATCCAGAGATCGTTCGTGTGTGCCAAAGAGGGGTTTCGTGTTGAAAAAGAGAAGCCCAGGCGTGACACTGCAAAGGTCAAG…	MEFEPLGIGNDVIEFDMMGLGENPVEIHHPIDGDDDDRFLENSYGSGGGGAAELYIPEGDTNLEPYEGMEFESEEAAKAFYNSYARRVGFSTRVSMSRRSRRDGAIIQRSFVCAKEGFRVEKEKPRRDTAKVKRPRAETRVGCKAMLVVKIQDSGRWVVSGFVKEHNHELVPPDKVHCLRSHRHVSGSAKSLIDTLQGAGIGPSGIMSALIREYGGISNVGFTERDCRNYMRSSRQRTLGGDTQLLLDYLRQKQSENPAFFYAVQGDEDQCMSNIFWADPKARANYTYFGDTVTFDTTYRSNRYRLPFAPFTGVNHHGHPVLFGSALLINESEASFVWLFRTWLEAMSGRPPVSITTDHDRVIRLAITEVFPETRHRFCKWHIFKECQEKLSHVLIEHP…
CsFRS-7	CSS042110.1	Scaffold2166:797075~798181	ATGAAGGATGGTGATGCGGAGTGTGCTTTGGCTTACTTATGTACAAAAGCTGATGTTGATCCTTACTTCTTTTACAAGTATGACAAGGATCAAGAGAATCGGCTTGACAAATTGTTTTCGGCAGATTCAAGGTCTCGCCTAGACTATGCTGCATTTGGTGACGTGTTGGTCTTCGATACAACTTATAAAATGAATGCATATAACAAACCTTTTGTTATTTTCACCGGAGTCAATAACCATTTTGAAACGACCATATTTGCAAGCAGCTTGCTTGTTTATAAGACAATTGCAACATACACATGGGTTTTGCAAAAGTTGTTAGAGGCCATGGATAACAAAAGACCGGTGTCAGTGTTGACAGATGGGGATATGGCCATGCGTGAGGCAATACAAAAAGTC…	MKDGDAECALAYLCTKADVDPYFFYKYDKDQENRLDKLFSADSRSRLDYAAFGDVLVFDTTYKMNAYNKPFVIFTGVNNHFETTIFASSLLVYKTIATYTWVLQKLLEAMDNKRPVSVLTDGDMAMREAIQKVFPSAKHRLCNWHMHRNAKQNVRVDGFEGHFKHLMDLDANEVVFEEAWSKMVRKYGLQNNKWVSDTYNNKGMWAQSYLHGHFFAGMKSSQRCKGMHAFFNERLKQKLKLFEFFRCFDMALYRLRNKETDAEAKTDNSDPCLTTTLQPLEKHAATIFTRRLFLMFHNEIIEEALLIFDGRKEEFDHRIYKFSKYTEFGSTWEVSYHPATSIMKCSCKKFEFFGLPCSHMISVMNVNT
CsFRS-8	CSS022313.1	Scaffold2552:2767328~2769905	ATGGAGGTTGATTCAAATGTTGGTGAGAATCCTTTAATAAATGAGGGCGAACATGTTGAAGAACCTAAGAAGGGTATGTGTTTTAGCTCAAGGGAAGAGGTGTACACATTTTATGGCAAATATGCTAAGCATGTTGGATTTGCTATAGCTCATAGAGCACAACATTTTGGAGATGATGTGCAATTGCTAAACTTTGCAATTGAATGTTCTCGAGCGGGGCAGAGAAAAAAGACATCAGAAGTCAATCCTCTGAAGCCATGTTTGTCCACAAAAATTGGTTGCACAGCAAGGGTACGAGGTAGTGTACAAAAGGATGGGAGATATAAACTAACCACAGTTAACCTTGAGCATAATCCCACCGACTCACGTCATTTTGCAATGAATAAGAAAATTCTTACT…	MEVDSNVGENPLINEGEHVEEPKKGMCFSSREEVYTFYGKYAKHVGFAIAHRAQHFGDDVQLLNFAIECSRAGQRKKTSEVNPLKPCLSTKIGCTARVRGSVQKDGRYKLTTVNLEHNPTDSRHFAMNKKILTPVKRRLEINDQAGIGVSRNFYSMVIEAGGYKSLTFDEQDARNYIERARRNLFWADARSRATYEAFGDVVSFDTTYLTNKYDMPFAPFVGVNHHGQSILLGCGLLSSEDTNTFVWLFKSWLSCMSNHSPKAIITDQCRAMQNDIEIVFPRARHRWYLWHIMKKIPKKLKGYAQYEAIKLAMQNAVYDCLTRVEFESKWEEMLATFNLYDNEWLGVLYDERNRWVPVYVKDIFWAGMSTTQRSEKKEKKVDFKSRHKLFDCLTIYGFE…
CsFRS-9	CSS018104.1	Scaffold2764:357112~362100	ATGGTTTCGATGCCGTCGAAAAGTATATGGATGCATCGGCAGCAATGCCCATGTGGGGATTGGAAATGTTTTGTAACATATGAGGGAGATGCTGAAGACGCATCAGTAGTTTCCAAGTTGGTAAAAAATGATAATTTCTCAATTGAAGCAATGGTTTCACCTTATGTAGGAATGGTGTTTAAAAGTGATGAGGATGCGTTTGAGTACTACGGCAATTTTGCTAGGAAGAATGGGTTTTCAATTAGGAAAGAGCGCTCGAGGTTGAGCCCACAATTGGGTGTTTATAAAAGGGATTTTGTATGTTATCGATCTGGTTTTGCTCCAGCAAGAAAAAAACCTACAGGGGAGAACCATAGGGATCGGAAATCAGTTCGGTGTGGTTGTGATGCAAAAATGTAC…	MVSMPSKSIWMHRQQCPCGDWKCFVTYEGDAEDASVVSKLVKNDNFSIEAMVSPYVGMVFKSDEDAFEYYGNFARKNGFSIRKERSRLSPQLGVYKRDFVCYRSGFAPARKKPTGENHRDRKSVRCGCDAKMYLSKEVVDGVSQWFVVQFSNVHNHELLEDDQVRLLPAYRKIQEADQERILLLSKAGFPIHRIVKVLELEKGIQGGQLPFMERDVRNFVQNRKKVVQENEVLLTEKRENDTLELLEVCRATKEGDPYFVYDVTVDENEKVENIAWSFGDSIHAYTMFGDVVYFDTTYCSITYGMLFGAWLGIDNHGKTIFFGCALLQDETVRSFAWALQTFVHFMKGRCPQTILTDLDPGLRDAIRSELPNTKHVISICYILPKLSCWFSLPLGPRYT…
CsFRS-10	CSS039560.1	Scaffold2840:1233809~1237473	ATGGGTTTGCTGATGATTGGTTCCATGGAAGAAGAAGTGGCAAGCGTCTGTTCAAGTGTGGAGGTGGATGGAGATATTATTGAGATTGAAATGAATAAAGGAAGTGTGGAGCTAAATGAAGCAAATATTGAGAATGAAATGGGGGAAATGGAAAATGCAGAAGACAATGTTGAGGACCCCAAGTTGGGAATGGAATTTAACTCCATTGATGAGATTTATAACTATTACAGAAGATATGCCAAGCAAAATGGTTTTTCCGTGTCTAAAAGAACCTGCAAAAAGGGTGATGATGGGAAGACGAAGTATGTAAGTGTTTCCTGTAATCGTGCTGGTAAGCCAAGGATCAGACCAAGCAACTCAATTAGACTTCGAAAGCAAACAAAAACGGGTTGCAAAGCT…	MGLLMIGSMEEEVASVCSSVEVDGDIIEIEMNKGSVELNEANIENEMGEMENAEDNVEDPKLGMEFNSIDEIYNYYRRYAKQNGFSVSKRTCKKGDDGKTKYVSVSCNRAGKPRIRPSNSIRLRKQTKTGCKAGLNAVLRPNDRWVLNSFVLDHNHELSPGKCKFYKCNKILQPHVKGRLELNDGIDSGMNKNSNSIVREAGGHENMPILEKDCKKFVKKTGHLRLGEGDATAMHDYFLKMQVDNSDFFYAMDFNEKGRLRNVFWADARSRAAFKEFGDVVTFDTTCLVNKYDLPFAHFVGVNHHGQLMLLGCALISHEDTETFTWLFQSWLACMYRCSPIAIITDHDIAMKKAIEIVFPNARHRWCLWHIMKKLSEKLSGYEQYESMQLCMQKVVYDS…
CsFRS-11	CSS007312.1	Scaffold6299:648106~650393	ATGGTTGTTAAAGCTGGGGGTTATGAGTCATTAACATTTGATGAACGAGATGCACGAAATTACATTAATAGAGCTAGAAAGTTGGGGCTTGGAGAAGGAGATTCCGATGCACTTCGAAAATATTTTTTGAGAATACATGCACAAAATTCGAGTTTCTATTATATGATTGATGTTGATACTGACTTTCGCATAAGAAACTTGTTTTGGGCGGATGCAATGAGTCGGGCGGCTTATAAAGAATTTGGAGATGTTGTTTCATTTGACACAACTTACCTCACTAATAAATATGATATGCCATTTGCTCCGTTTGTAGGAGTTAACCATCATGGACAGTCGATTTTGCTTGGTTGTGGGTTGTTATCTAATGAAGACACTGATACATTTGTTTGGCTATTCAAA…	MVVKAGGYESLTFDERDARNYINRARKLGLGEGDSDALRKYFLRIHAQNSSFYYMIDVDTDFRIRNLFWADAMSRAAYKEFGDVVSFDTTYLTNKYDMPFAPFVGVNHHGQSILLGCGLLSNEDTDTFVWLFKSWLNCMSDHPPKAIITYQCKAMQNAIEIVFPNTRHQWCLWYIMKKIPEKLKGYSQYESMKMDLQNAVYDTFTKDEFEMKWKEMIAKFNLYENQWLGVLYDEWHQWVPVYVKDIFWAGMSTTQRSESMNAFFDGYVNPKTTLKEFVEQYDNALRSKVEKEKKADFKSRHKVFDCLTVYGFEKRFQDAYTNAKFKEVQAEMKRLVYCKLFLVKDGGSICIYFVKEAMEVFGKMKHVDFVVYYNSTEFDVHCMCRLFEFKGIMCAHTLV…
CsFRS-12	CSS040860.1	Scaffold3096:271605~280836	ATGGATATAGATCTTAGATTACCTTCTGGAGAACATGATAAGGAAGATGAACCAAATGGAATTGTCAATATGTTGGATGGTAAAGACAAGCTGCAAAATGGAGAAGAGGGGAATGGGGATATGGTGGATGTTGGAGATGAGCTAAACACTGGAGATGGAGGGAACATGAATTCTCTGCCGGCAGATATGTTGGTGTTCAAACAAGATACAAATCTTGAGCCACTTGCTGGCATGGAATTTGAATCACATGGGGGAGCATATTCCTTTTATCAAGAATATGCTAGGTCTATGGGATTCAATACTGCAATACAAAATAGCCGTCGCTCAAAGACATCTAGAGAATTCATAGATGCAAAATTTGCGTGTTCTAGATATGGCACCAAACGTGAGTATGAAAAA…	MDIDLRLPSGEHDKEDEPNGIVNMLDGKDKLQNGEEGNGDMVDVGDELNTGDGGNMNSLPADMLVFKQDTNLEPLAGMEFESHGGAYSFYQEYARSMGFNTAIQNSRRSKTSREFIDAKFACSRYGTKREYEKSNRQRVRQGNKQETENSTGRRSCAKTDCKACMHVKRRGDGKWIIHRFEKEHNHELLPAQAVSEQTRKMYAAMARQFAEYKSVVGLKNDSKNPFDKGRNLALEAGETKSLLEFFTQMQIANSNFFYAIDTGEDQRLKNLLWVDAKSRYDYINFSDVVSFDTTYIRNKYKMPLALFIGVNQHYQFMLLGCALVGDESAATFSWVMQTWLKAMGGQAPKVIITDQDRAMKSAISEVFPSTCHCFCLWHILGKVSETFSHLLKQHENFIA…
CsFRS-13	CSS040864.1	Scaffold3096:313198~320455	ATGAAACAAAATATAGATCCGACGACGAACCCTCCCTTTCCAGTGAGTTCTCTCTCTCCCCATCAGTTTCTTCTCTCTCTACACGCTTATAGCTCCATACCTAAGAACTCTGGAAGGGGTGTGACCAAATGTGGCTGGCAATACCAAGGATTGTGGGGACATGAACAGTGGTTTGAAATGAGTGCAGATATGGTTGACATTGTTGACAAAACACATGATAGAGATGGAGCTATTGTTGATACTCCTAAAAAGGACGATATGGGGATTGAAGGGGATGCTGATTTTGAGCCACGAAATGGTATTGAGTTTGAGTCACATGAGGCAGCATATTCTTTTTATCAGGACTATGCCAAATCTATGGGATTTACAACCTCAATAAAAAACAGTCGCCGATCAAAG…	MKQNIDPTTNPPFPVSSLSPHQFLLSLHAYSSIPKNSGRGVTKCGWQYQGLWGHEQWFEMSADMVDIVDKTHDRDGAIVDTPKKDDMGIEGDADFEPRNGIEFESHEAAYSFYQDYAKSMGFTTSIKNSRRSKKSKEFIDAKFACSRYGVTPESDGGSSRRPSVKKTDCKASMHVKRRKDGKWYIHEFIKDHNHELLPALAYHFRIHRNIKLAEKNNIDILHAVSERTRKMYVEMSRQSGGYQNVDILGDGTSYQSDKGRYLTWLRAMGGQAPKVIITDQEKALTAAIEEVFPSARHCFSLWHILEKIPEALAHVIKRHENFMGKFNKCIFKSLTDEQFDMRWWKMVSRFELQDDEWILSLYEDRKKWVPTYMRDMFLAGMSTTQRAESVNAFFDKYIH…
CsFRS-14	CSS035662.1	Scaffold3317:638949~643066	ATGGTTATTGATACTTTGAACAAAGGTCCTCAATTTCTACATTTTAACGTAGAAGTAAAGCTATACCTCCCCCCTCTCTCCCTAGCAGTTGCATTGGCAGTAGGATACTTGCGAGGCACTAGCGGGGCACTAGCGGGGCATTGGCAGAGCACCGGCGGGCGTGCTTATTTTAGGGTTCTTGCAGAGCACCGGCGGAGCACTGGCGGGGGCACTGGCAGCAACGCACTGTTGATAGAAGGGTACTTGCAACAAGGCACTGGCGGGTGTGATATGATGGATGAACCTGAAAGTAGTACGCAAAAACAGGTCAACAGTGAAATTGACAATCAAGGTGCTCCGGATGGCAAGGATGATGTTTTCGATGGGAAAGAAAAAGGGTTAGCTTCCCAAACCTATGAT…	MVIDTLNKGPQFLHFNVEVKLYLPPLSLAVALAVGYLRGTSGALAGHWQSTGGRAYFRVLAEHRRSTGGGTGSNALLIEGYLQQGTGGCDMMDEPESSTQKQVNSEIDNQGAPDGKDDVFDGKEKGLASQTYDSLRMLTKVNVLQMKFNSKEDAYFFYNAYAKVIGFSVRRSRKRIYGDNKFEESRKWVCSRESAREKKYLQPETTHPLAAPHCVPFLWSHRFVTSVNQVQVKAMRNMGMKTSQIMDFMGVMRRWASFTEICITNSKLNANTTSIRITDWTRFYEQMIDYAVFGDVLVFDTTYRTNQYKKPFVILARVSNHFMTIIFGCALLLDETMETYTWVLGTLMETYPSLLAMRQAIKRVIPNCRHRLCSCHLEKNASTNVHIPEFTNDFAQLML…
CsFRS-15	CSS052639.1	Scaffold3374:54739~59530	ATGGAGATTGATCTTGAGCTGCCTTCAGGTCAGGAGGATAAATTGGACACTAGATTGGATACAAATTTTGGTGGTACAGATGGACTTCTTGCTGGGGAAGATGAGATAAATTCTCCTAGGACTGGTAGAGATATCGAGGGAAACCTAGGACCAAATATGGGTGAAAACCTCAGCACAAGTGGGGAGGGAGCAAATGAGAATGCTCTTGGATTGGACGCTTTTGGGAAGCAGGTCAAGAGTTTTGAGCCCCAAAAGGGTTTGGAGTTTGAATCAAAGGAGGCAGCATATTCTTTTTACAGAGAATATGCTAGGTCTGTGGGATTTGGCATTACAATAAAAGCAAGTCGCCGGTCCAAGAAATCAGGAAAATTCATTGATGTAAAAATAGTTTGTTCTAGA…	MEIDLELPSGQEDKLDTRLDTNFGGTDGLLAGEDEINSPRTGRDIEGNLGPNMGENLSTSGEGANENALGLDAFGKQVKSFEPQKGLEFESKEAAYSFYREYARSVGFGITIKASRRSKKSGKFIDVKIVCSRFGSKRESSTTSSSRSCPKTDCKASMHMKRRQDGKWFIYSFVKEHNHEICPDDFYHTLRGRSKQSDIVACQKKGLQLALDEVDVQVLLEYFMLMQDEFPNFFYAIDLDHEKRMRNVLWVDSISRHDYCNFYDAVLIDSSYVRNKYKVPFVPIFGVNHHFQLMLLGCALIGEETTSTFVWLMRTWLRAMGGQIPKVIITDEGKSLEEAITEVFPDTRHCFCLWHVLRKIPENLSHIVNRSENFMLKFNKCIYQSWTNEEFETKWWKMV…
CsFRS-16	CSS022572.1	Scaffold35:693149~699204	ATGTGGATACTACGATCCTTAAGACTTGAGCATAACCATGAAATGAGTCCAAGCAAATCTCATTTTTTCAAGCAAAATAGGATTCTTGAGCCACATGTGAAAAGAAGACTTGAATTAACTGATAGTGCAGGGATTAGGATGAACAAAAATTTTATTTCACTTGTGCTTGAAGCTGGAGGACATGAGAAGTTGTCATATTTAGAGAAAGATTGTAGGAATCATATAGACGAAGTTGGTCGTTTGAAACTTGAGAAAGGAGATGCCACTGCAATGCATAATTCGTTGATCCAAAATAGGGCTGCATTTAATCCAAGGAGCAGGGCTGCATTTAAAGAGTTTGGCGATGTGGTTACATTTGACACGATATACTTGGTAAATAAGTATGATATACCCTTTGCC…	MWILRSLRLEHNHEMSPSKSHFFKQNRILEPHVKRRLELTDSAGIRMNKNFISLVLEAGGHEKLSYLEKDCRNHIDEVGRLKLEKGDATAMHNSLIQNRAAFNPRSRAAFKEFGDVVTFDTIYLVNKYDIPFAPFIGVNYHRQSTLLGCGLISRENTATFTWLFKSWLACMSGCPPNAIITDQDKAMKNVTQIVFPNVRYKEYEAIKFGIQNAIYDSLTKKEFEENWNEFIENYQLESNELLFGLFEDRHQWVPTFVKDIFWARMSTTQRSESMHAFFDECINSKTTLKQFVEQYENALAKKVENENGEEFNSPFEKQFQKAYTIAKFKEFQQEVVGHLHCNLTLYTQDVPFGENLRLAHFTMYFDKNNFDTNCSCRLFEFRGIVCRHQIVVLMKEKIH…
CsFRS-17	CSS003022.1	Scaffold3778:987392~989641	ATGGCAACAAAGTCATTGAACAACATTTGGATTCGACGCCAGCAATGTCCATGTGGAGACTGGAAGTGCTATATTAAATGTGAAGGAGATGATCAGACGACATTAGGGTCACAACTGGTAAAGAGCGAGACAGCATCGTCATCGTCATCATCATCAGATGTTTTCACTCCATATGTTGGTCAGATATTTAAAACTGATGATGAAGCATTTGAATACTACAGCAACTTTGCTAGAAAAAATGGGTTTTCAATTAGGAAGGCACGCTCAACCGAAAGTCAAAATTTAGGGGTCTATAGAAGAGATTTTGTTTGTTACCGGTCTGGATTTAATCAACCAAGGAAAAAGGCCAATGTGGAGCACCCCAGGGATCGGAAATCAGTACGGTGTGGATGTGATGCA…	MATKSLNNIWIRRQQCPCGDWKCYIKCEGDDQTTLGSQLVKSETASSSSSSSDVFTPYVGQIFKTDDEAFEYYSNFARKNGFSIRKARSTESQNLGVYRRDFVCYRSGFNQPRKKANVEHPRDRKSVRCGCDAKLYLTKEIVDGVTQWYISQFSNVHNHELLEDDQVRLLPAYRKIQEDDQERILLLSKAGFPVNRIVKVLEIEKGVQPGQLPFIEKDVRNFIRTCKKTVQENDALLTEKRENDMLELLDACNAMAGKDEGFVYNFTKDENGKIENIAWSYGDAVRAFAVFGDVLTFDTTYRSITYNMLLGVWFGIDNHGKAIFLGCVLIQDENSQSFSWALQTFIRFMRGRRPETIVTDIDAGLRDAMATELPNTKHVICLWQILSKVSSWFSLALGS…
CsFRS-18	CSS008927.1	Scaffold507:942985~946728	ATGGATTTGTTGGTGCAACAATCTGGGTCTTTCGCAAATGTGGGCTTTATTCACAAGGATTTGCACAATTATATTCAAGCCGAGCGCAAAGTAGAAATGAAGGATGGTGATGCGGAACACCTACAACAACAAAGGCATGTGGGCTCAGTCATATTTGCGAGGTCATTTTTTTGCTGGAATGAAGAGCAGTCAGCGTTGGTTGTTACAAAACCTTTTGTTATTTTCGCCGGGGTCAATAACCATTTTGAAACCACCATATTTGCATGCAGCTTGCTTGATGATGAGACAATTGCAACATACACATGGGTTTTGCAAAAGTTATTAGAGGCCATGGATAACAAAAGACCGGTGTCAGTGTTGACAGATGGGGATATGGCCATGCGTGAGGCAATACAAAAA…	MDLLVQQSGSFANVGFIHKDLHNYIQAERKVEMKDGDAEHLQQQRHVGSVIFARSFFCWNEEQSALVVTKPFVIFAGVNNHFETTIFACSLLDDETIATYTWVLQKLLEAMDNKRPVSVLTDGDMAMREAIQKVIPSAKHRLCNWHMHRNTKRNVRVDGFEGHFKHLMDLDANEVVFEEAWSKMVRKYGLQNNKWVSDTYNNKGMWAQSYLRGHFFAGMKSSQHCEGMHAFFNERLKRKLKLFEFVRCFDMALYRLRNKEADAEAKTDNSDPCLTTALQPLEKHAATIFTRRLFLMFRNEIIEEALLIFDGRKEEFDHRIYKFSKYTEFGSTWEVSYHPATSIMKCSCKKFEFFGLPCSHMISVMKCEHMTKIPPGCVMHRWTKQTRKGRRPHEENLPP…
CsFRS-19	CSS040724.1	Scaffold5806:95596~110232	ATGGAGTTTGAATCTGAAGATGCTGCCAAGACTTTCTACGATGAATATGCAAGGCGTGTGGGTTTTAATACCCGTATCGGTCAGTGTAACTGTTCTGAGCTTGATGGTAAAACTAATGCTATAGAGTTTTTATGTGCAAGGGAGGGCTTGAAAAAGAAAAATTCTGAAAGCTGCAATGCCATGCTAAAGATTGAAAGAAAGGATCCGGACAAATGGCTTGTTATAAAATTTGTGAAGGAGCATAGCCACTCTACTGTGACTCCCAGTAAGGTGCATTATCTCCGACCTCGCAGACCCTTTGCTGGTGCTGCAAAGACCATGGATCAATCTTACAGTGAAGAGGGCGATCATTCTTATTCTAAGGCCCGGGCTTCATCCAATGTTAGCACACATGCTTCC…	MEFESEDAAKTFYDEYARRVGFNTRIGQCNCSELDGKTNAIEFLCAREGLKKKNSESCNAMLKIERKDPDKWLVIKFVKEHSHSTVTPSKVHYLRPRRPFAGAAKTMDQSYSEEGDHSYSKARASSNVSTHASMDGSHLLVEQNRANPRAKTLVPRRTQKKKALGDAQNLLDYFKKMQAEHPGFYYAVQLDSSNCLTNVFWSDARSRTAYSHFGDAVTFDTTYIINNYVVPFVSFTGVNHHGQMVLFGCGLVVDELESSYLWLFRTWLAAMNDRPPLAITTDQDKLIQSAVSKVFHSARHRICKWHILREGQRRLARVCNTHPTFQGDLYNCINMTETIEEFESSWSSIIDKYHLMKNDWLQGLYNARKHWAPVYFRDTFFASFPSDQGSEAAHSFFDG…
CsFRS-20	CSS025022.1	Scaffold6095:124780~126822	ATGGATGAAGAAATATGGAGTGGTTCTTCAAGTGAGGGCATTAATGAGATTAATATTGAGAATGAAATGGAGGAAACAGAAAATGTAGAAGTCGAACCTGAAAATGTAGAAGTTGAAACTGAGGATCCTAAGGTGGGAATGATGTTTAAGTCAAGTGACGAAGTTTATGAATATTATGCAACATATGGGAAGAAAAATGGTTTTGCGGTGTCTAAGAAAAATTGTAAAAAGGGAGGCGATGGGGAGAAAAAATATATAACTCTTGCTTGTACTCGTGCTAGGAAGGCAATAATCAAAACAAGCAATCCAGTTAAATTACGGCCACAAACAAGAACGGGATGCAAAGCTTGCATTAATGCAATTCTACAACCCGATGGAATGTGGCTATTGCGATCCTTA…	MDEEIWSGSSSEGINEINIENEMEETENVEVEPENVEVETEDPKVGMMFKSSDEVYEYYATYGKKNGFAVSKKNCKKGGDGEKKYITLACTRARKAIIKTSNPVKLRPQTRTGCKACINAILQPDGMWLLRSLVLEHNHKMSPTKSRFFKQNRILEPHVKRRFELNDRAGIRMNKNFTSLVLEAGGREKLSYLEKDCRNHIDKVHCLRLEEGDATAMYNYFVKMQGDNSDFFYVLDLDGNGRLQNVFWADARSRATFKEFGDVVTFDTTYLVNKYDMPFAPFVGVNHHGQSTLLGCGLISHEDTETFTWLFQSWLACMSGFPPNTIITDQDKAMKKATQIVFPNARHRWCLWHIMKKLPEQLRGYKEYEAIKFGIQNAVYDSLTTEEFEENWGKFIEEY…
CsFRS-21	CSS052868.1	Scaffold6802:226303~230979	ATGGATGAACCTGAAAGTAGTAGGCCTGAAGAGGTCAATACTGAAATTGATGATCAATTTGCTCTAGATGGCAAGGATGATGTTGTTGATGTGAAAGAAGGGTTAGCTTCCCAAACCTATGATAGTTTACGAATGCTTACTAAGGAAGATGTGTTGCAAATGAAATTCAATTCAGAGGATGATGCTTATACTTTCTACAATGCATACGCTAAGGTCATCGGTTTTAGCGTAAGAAGAAGTAGAAAAAGAATTATTGGAGACAACAAATTTGTAGAGAGTAGGAAATGGGTTTGTTCAAGGGAAGGTGTAAGAGAAAAGAAATACTTGCAACGTGTGGAACGGGTAAGAACTCCTAGGGCAGAAACTAGACTTTTTTGTAATGCCACTTTTCGTGTGCGT…	MDEPESSRPEEVNTEIDDQFALDGKDDVVDVKEGLASQTYDSLRMLTKEDVLQMKFNSEDDAYTFYNAYAKVIGFSVRRSRKRIIGDNKFVESRKWVCSREGVREKKYLQRVERVRTPRAETRLFCNATFRVRYDKTARKYVVTHFVGEHNHPLAAPHCVPFLWSHRFVTNADQAQAKAMRNVGMKTSQIMDFMGGYEKVGFIHRDLHNQFQAERKVQLAEGDAEGALGYLSAKLDADPLFFFKYNIDKDNRLDKIFWADCRSRMDYAAFGDVLYSDPGFTLVKPFVILAGMSNHFMTTIFGCALLPDETMETYTWVLEMLMEAMDGKRPISVVTDGDRAMRQAIKRVIPNCRHRLCSWHLEKNASTNVHIPEFTTDFAQLMLKKCKIDEFDNAWAAMV…
CsFRS-22	CSS032048.1	Scaffold6953:553630~580095	ATGGATGTTGAAGTTGTTGAAGTTGATGGGGGTAAGAGAGAAAACAATGGGAAAGCAAATATTTCACCTAATATGGGTGAAAAACAGGGTAGAGCTCGAAACTCTTCTGACAGAGATGCTCCCAATCAGGACGATGATGAATATACAAAACCATATGTTGGTATGGAGTTCGAATCTGAAGAAGCTGCCAAGACATTATACGATACATATGCCAGGCATGTGGGTTTTAGCACCAATGTTGGTCAGTACAGCCGTAACAAGCCTGATGGGCCAATCATTACTTGGGATTTTGCATGTTCCAGAGAGATTTTTAAAAGGAAGAATGTTGAAAGCTGCAATGCTATGCTTAGGATAGAGAGAAAGGATCAAGACAGTTGGGTTGTAACGAAATTTGTGGAG…	MDVEVVEVDGGKRENNGKANISPNMGEKQGRARNSSDRDAPNQDDDEYTKPYVGMEFESEEAAKTLYDTYARHVGFSTNVGQYSRNKPDGPIITWDFACSREIFKRKNVESCNAMLRIERKDQDSWVVTKFVEDHNHSTASLSKVHYLRPRRHFAGATKNVVETFDGPSDVFVSMDGNHVSYDPNRGLRGASPVDTNCPARSFGPVNYGQPCIRKRTLGKVAQNLLNYFKKMQAENPGFYYAIQLDDDNRMTNVFWADARSRTAYNHFGDAVIFDTMYRPNQFLVPFAPFTGVNNHGQMVLFGCALLLDESESSFTWLFRTWLAAMNDRPPVSITTDQDRAIQASVARVFPETRHCICKWHILREGQERLAHVYLAHPSFYGELYSCINFSETTEDFES…
CsFRS-23	CSS025195.1	Scaffold3124:409617~411413	ATGAGAAGGTGGGCTTCATTCACAGAGATTTGCACAATCAATTCCAAGCTGAGCGCAAAGTACAACTCGCAGAAAGGGATGCAGAGGGTGCATTGTAGGTCTCGAATGGATTGTGTTGCATTTGGTGATGTATTGGTATTTGATACAACTTATCGTACAAATCAGTATAAGAAGCCATTTGTGATTCTAGCTGGCGTGAGTAACCATTTTATGACAATCATATTTGGATGTGCTTTGTTGCCTGATGAGACAATGGAGACATACACGTGGGTGTTGGAAACGTTAATGGAGGCCATGGATGGACAAAGACCCATCTCTGTTGTAACAGATGGTGATAGGGCAATGTGTCAGGCAATCGAAAGAGTTATTCCAAATTGCAGACATCGTTTATGTTCTTGT…	MRRWASFTEICTINSKLSAKYNSQKGMQRVHCRSRMDCVAFGDVLVFDTTYRTNQYKKPFVILAGVSNHFMTIIFGCALLPDETMETYTWVLETLMEAMDGQRPISVVTDGDRAMCQAIERVIPNCRHRLCSCHLEKNASTNVHIPEFTNDFAQLMLKKCKIDEFDNAWSCGETIQVLEIHRRRDKWVEAYLRGHMFAGMRSTQRVEGMNAYFNMFLEQKVKLYEFVAQYDRALARMRVNEAETESKTENSFPVLTTPLRSLEKHAAELFTRKIFSLFRREISKEGKLFVMERVELEDRRTYRFGEYKAPTSTWTVEYFPADITIKCCCLKFESFGIPCCHMVAVMKSEQLMCIPPSCVLKRWTRRTRSGYQQPSLTQISSTLTQTARFGILSSCFSEM…
CsFRS-24	CSS043153.1	Scaffold7304:601971~611283	ATGGAAAATGAGGTAATCGAATTCGACATAGGTGTAGGAGGTGGAGGTGGAGGTGGAGGTGCTGCCAGTGGAGATGAAGCCCTGGACGGTGACCATCATGCCCTTGATGAAGAGATGGCTGATAGTTCTCCCACCGGCGGCAGCGGTGGTGGTGGTGGTGGTGGCGGTGTTAGTGGAGAAATTTACATTCCTGAAGGGGACCCGGATCTTGAGCCTTATGAGGGCATGGAATTTGAATCTGAAGAGGCTGCCAAGGCTTTTTACAACTCATATGCCCGTCGTGTTGGGTTCAGCACCCGTGTTAGCTCCTCCCGCCGTTCCAGGAAGGATGGAGCAATCATACAGAGGTCCTTCGTTTGTGCTAAAGAAGGGTTTCGGAACTTGAATGAGAAACGCACC…	MENEVIEFDIGVGGGGGGGGAASGDEALDGDHHALDEEMADSSPTGGSGGGGGGGGVSGEIYIPEGDPDLEPYEGMEFESEEAAKAFYNSYARRVGFSTRVSSSRRSRKDGAIIQRSFVCAKEGFRNLNEKRTKDREIKRPRTITRVGCKASLSVKIQDSGKWVVSGFVREHNHELVPPDQVHCLRSHRQISGPAKTLIDTLQAAGMGPRRIMSALIKEYGGISKVGFTEVDCRNYMRNNRQRSLEGDIQLLLDYLIQMHAENHSFFYSVQGDEDQYTGNVFWADPKARINYTYFGDTVTFDTTYRSNRYRLPFAPFTGVNHHGQPVLFGCALLINESEASFVWLFKTWLTAMSGCPPVSITTDHDMVIRSAIMQVFPETRHRFCKWHIFKKCQEMLSH…
CsFRS-25	CSS050875.1	Scaffold869:759226~761380	ATGAACAAAAATTTTACTTCACTTGTGCTTGAAGCTGGAGGGCATGAGAAGTTGTCATATTTAGAGAAAGATTGCAGGAATCATATGGACAAAGTTCGTCGTTTGAAACTCGAGAAAGGAGATGCCACTGCAATGTATGATTATTTTGTGAATATGCAAGCTGATAATTCAGAATTTTTTTATGTCCTGGATTTGGATGAAGATGGCAAATTACTAAATGTATTTTGGGCTGATGCAAGGAGTAGGGCTGCATTTAAAGAGTTTGGCGATGTGGTTACATTTGACACGACATACTTGGTAAATAAGTATGATATGCCCTTTGCCCCATTTATTGGGGTCAACCATCATGGACAGTCGACATTGTTAGGTTGTGGACTCATTTCACATGAAAATATAGAA…	MNKNFTSLVLEAGGHEKLSYLEKDCRNHMDKVRRLKLEKGDATAMYDYFVNMQADNSEFFYVLDLDEDGKLLNVFWADARSRAAFKEFGDVVTFDTTYLVNKYDMPFAPFIGVNHHGQSTLLGCGLISHENIETFTWLFKSWLACISGCPPNAIITDQDKAMKKAIQIVFPNVRHRWCLWHILKKLPEKLRGYKEYKAIKFGIQNAVYNSLTKKEFEENWNKLIENYQLEGNEWLFGLFEDRHQWVPAFVKDIFWAGMSTTQRSESMHAFFDRYINSKTTLKQFVEQYENALAKKVENENGEEFNSLNSYIPCIAQYPFEKQFQKAYTIAKFKEFQQEVAGQLHCNLSLYTQGPDFSVYEVSEDVPFGENLRLGTFIVYFDKENFDTNCSCRLFEFRGI…
