# Supplementary material for: Genome-Wide Identification and Characterization of the CsFHY3/FAR1 Gene Family and Expression Analysis under Biotic and Abiotic Stresses in Tea Plants (Camellia sinensis)
Source: Plants (Basel). 2021 Mar 17;10(3):570. doi: 10.3390/plants10030570 (PMC8002597; doi:10.3390/plants10030570)
Supplement: Supplementary file 1 [file plants-10-00570-s001.zip › Supplementary Materials/Table S3.xlsx]

## Sheet: Sheet1
Table S3 The motif sequences of the CsFHY3/FAR1 family proteins
Motif name	Motif sequences
Motif 1	SRAAYKEFGDVVTFDTTYRTNKYDMPFAPFVGVNHHGQS
Motif 2	IITDQDKAMRNAIEIVFPNTRHRFCLWHI
Motif 3	CSCRLFEFSGILCRHAJAVLKVENVLTIP
Motif 4	HQWVPAYLRDIFFAGMSTTQRSESMNAFFD
Motif 5	GCALJSDETTATFTWLFQTWLAAMSGRPP
