# Supplementary material for: Genome-Wide Identification and Characterization of the CsFHY3/FAR1 Gene Family and Expression Analysis under Biotic and Abiotic Stresses in Tea Plants (Camellia sinensis)
Source: Plants (Basel). 2021 Mar 17;10(3):570. doi: 10.3390/plants10030570 (PMC8002597; doi:10.3390/plants10030570)
Supplement: Supplementary file 1 [file plants-10-00570-s001.zip › Supplementary Materials/Table S4.xlsx]

## Sheet: Table S1
Table S4 The sequence of 1500 bp upstream of the CsFHY3/FAR1 genes
Gene name	Gene ID	upstream sequences (1500 bp)
CsFRS-1	CSS002622.1	AACAACCCCAAACCTTCAAATAACTTAGATTTGGTTTATGCCCCCGCTACAACTTAAAAGGTACAATTTTAGTCTTTTTGTGTGGCACTTTATTTATCACATGGCAAGCTGACAAAATAGCCTCACCCCAAAGATTTAAGCGAGCACCTGAATCAATAAGCATAACATTCGTCAAATGAATTAACATTATATTTTTTCTTTCAGCTATGCCATTAGATGGGAAATTATTGAGTAATCTGGGAACTCCAGGTCATCATCTTATGTGGTGCTCCACACCACATACTCCATTTTGCCATGGTGTCAGTAGGTCCCATCACATTAACAACTTAGTAACTCTTAAAAATAGATGTAAAGTTTGTTAACCTCTAAGAGCATCTCCAGTGCTTTGGTGAAATGCTT…
CsFRS-2	CSS016876.1	GATGATTGGGGATCATTGGTTAGGTGTGGCTAAGAAGAAGGGTTCGCCGAGGGATTGATCTCCTCTTCGGGGTTTTCTCATCCTCGGAGAAGTCACCTCCTCGGAGAGGTCACCTCCTCGGACAAGGTGGTTAGAGAGAATATCCCCCATGTGCCTTGCACATGGGCTCCATCCTACATCATGAGGTGCCTATAAATAGCACCCACCCATAGCTTTACAAGGGATGGATTTTGGAGATTTTTGAACTCTTGGGAAAGAACTAATTTCCCTTCTCCATTATCAACCTTGAGAGTGAAAGTGGGAGATCCATGGGAGAGCCTTGCCATTATTCTATTCTCTAGCCATTTTGCCTTCTTTTTCACCCAATCTCTTATCTCCATCATCTCCTTTGTTGTTGTG…
CsFRS-3	CSS003256.1	AAAGAAATGATATAGGTTCCATCACCTCAAGATGCCAAGGTAATAGAACTTAGGAGGCAGTTGTGGGGACATAATTTTTGAATGACGACACGTGGCCGAGGTGTCACCAGAGTGCTAGCCGAGGTGTCACGTGTCTTGGTCATGACGCCGAGATTATCTCGGCTAGGCCAAGGTTATTTACGAAGAAACCGGAATCCGGGATAAACGGATAAGAGACAAGAGTCCTAGAATAGGAGAGGACTTCATTTTGGATAAAGATAAGACTCTTAGAGAGTTTATCCCAATCCTACTGGGAGTCCAAGATTAGTAGTAATCCTAAGTTCATTGAAGCTAAGCTTCTATTGGCACTAGGTTTGTGTTGGCTATAAAAGAGAGGCACCCTCATGGGTCTAAGGTATG…
CsFRS-4	CSS001271.1	ACCAATTTGAGATTGAAGTAGAGGAAAAGATAGAGTGGAGGAAAAAAAAAATGTATTGCGAGTAAAAAATAAAAAAGGAAAAAAAATATGATAGAGATATTTTGGGTAAGAATAAACCAACGAATAAAGGAAGAGATCACCACGAAACGATACTGACAAGAAAATATGACAACGGAATAGGTTGAGGTCCGGCAGGCGGCCAAGGCAAGGTTGCCGCCCGCCGGTAAGGCGAAGAACACAAAGAGTTTAACCTATAGCTCTGATACCATGTTAGAATAGTAAAGAGAGAGAGAAATAATATGTATTATATTGAATGAATTATATTGAATGCAATTGTTCTATACAATAGAAAGCCTCTATATATAGGCTAAGAAAGAGTATCCTACTAGAAATCTAACT…
CsFRS-5	CSS001125.1	ACCATTTCATCAAAATCCTTGTAGGGGATAGATAAGTTCTAAAATATGCTCAAATTATGTGTTTCATTTTATACTTGTAAAGTCAAAAGAAAATGATAGATAAAATATAAGAACAAAAAAAAACAAAACAAAACAAAACAAAACAAATAATTTCATCAAAGAACCACAACGTGAGGTCCAAGTCCAAGCTAATTTTATTTCATGAAAAAAAAAATATCCTTAAACCTCGAGACCAATCCTTTATATTTGCCCACAACTACTACCCTCCTTTTTTTTTAATGTATTTCTTGACACTATCTTTCTCTTTGCTAGCCCATCTTTCTTTTCTCCACCAATTCTCCCAAAACACTAATTGAGTCACCATGAAACAGGGTTCTATTGTAGACTTTGTATGATTTT…
CsFRS-6	CSS013735.1	AAACACACACGCGCACTACCGCCGCCGTCCGTCCGGGCAGAAAGGCTTGGGCGCGGGTTCGTGGTGTAAGGTTGAGTTGGACTTGTCCGGCCCAATACCTATCTTTTTGAGCAAAAAACATTTGAATTTAATTTTTATTTTTTGGTAAAATAAAATCTATCCAGAATTCGAAATTAATTCTGAAATCTGTCTAGTTTTCCCTCCACCCAAACAGGTCTATATCTGGCCAATATAAATCGGACAGATTCAAATCGGTTTAAATTTCAAACCCAAACAGTTCGTATCTATTGAAACAGTGCCTTACCTGTTCAAATTCAAACCATACATATTGGATTCAAATCTGTACAATCACCTTTACATCTATAAATAGGTGCTTTTTTCACTTAATTTTCATCCCAA…
CsFRS-7	CSS042110.1	AATTAATAGGTCTTTTTCATATGAATTCTCTTTGTTTAAATATTGATTTTGAATTGTACGACATTGATTGATTCTATTTTTCCATTTTGCTGCTATTAATCTAGACCATCTAATCTGAGATAAATGGTATTGATAAGGACCTTTTAACCAGTTTTTCCATTGATTTAGTCCAGAATTCCGAAGTTTCTTAGGTCTTAATTCATAATGAATTATTCCTTGTTTTCCAAAATAATCTTTTATTAAAGTCTTAAGAAAAAAAGACGTTTCGTGATATTGAAGAATAGATCTTAACTTATACAAGGAGGATAAGTCAAAAAAATTCTGTGAATTGTAATTACTAACATTATATATAGTCGAAATAAAATTCATTTTATTTTTATTTGTTTTATTAATTCTTTG…
CsFRS-8	CSS022313.1	CGGGTCAAAACCGAACCGCAAACCGCACAAAACCGATCCGCGAACACCCCTAGGTAAATCTAATTTTAAATATTTTTAGTTTGTTTAGTTGTATATTTTAAAAATAATTTTAGAATTTGGGAGTTTGGGATGATTTGATATTTTCTGTAATTGAGTACATGTGTGTGAGAGAAAAAGTGATTGAGAAGGAGAGATAAGAAAGAAAAAGTGATTGATTGATATGTAATAGAGAGAAAAGTAATTTTGAAATTTTTTTGAAAAAATTTGTAACCAAACATATTTTTGAAAATTTTCTTCTAAAAACATGTTTTAAAATACAAACTAAACACACTCGTAACCTTTTTTAATGTTAGATGCACGTGATATATATATAATATTTTAAGAAAAATCAGTGAGACC…
CsFRS-9	CSS018104.1	AGTAGAGTAACAAAAACAATAAACATATAACTAACCTTCTAAAAAACAAAATTCATACCAAAATACATTGTGAATATTCATAGTTTATAATTAACATATAATTAGCTTTAAAAATTAAAAAAAAAAAAAAACTAAACTCATACCAATGAGAATATTCATATTGCAATGTGAAAACACAAAACAAAATTAAAAAAATGGGTAAAAATCGACTATTTTAATTATTTAATGGCAATAAAAATGATTGTTTAACCAAGAAGTATGGTAGCAACCAAATGCACAACAAATCATCAAACAATATATAAAAGATCATCAAATAGTTCATATAAATTGACGCACCTTTTTAAAAAAATCTATATATAATTAACGTCAGTATAATACCGGCGAATAAACTATACAATA…
CsFRS-10	CSS039560.1	GACACATCCAAGTGGCTTTACAACAAATACTTGAAGGATCCAAACACGTACGACCACTAAATGACACCAACTTTGTGCATAAGAAGTGGTTGATATGCGATCAAATGAATCTCTGGTGAAGAGGCAAATTCCATTCCAAAAAAAAAAAAAATCATCATGTAATTGTGTTCTATCTTTGCTTTGTTGATAATATCTCTTGTTTTCTCTCTCCTTTAGTTTTATTTGTGCTGATCCACTAAAAAAAATTCACATGTGCAAATTGAAGGCCAGTGAAGTCAGAGAAATTTTCAAATTTCTCTGGAGTGTTGAGTCTAGGAGAGGCACGAAGGGCAGAGAAAAAATTTCTCTGGAGATGTAATTTTGTGAAAGGCAGAGAAATTTCTTTGGAAGAGTGGGAAG…
CsFRS-11	CSS007312.1	AAATAGAGAAATTAGAGTGAAAAAACATAGCAAAATGTGTTAAATATTGATAAACTAAAAGGAAAAAAAATGTAACGACAAAAAACAGCAACAATATAGCTCCGATTCAGACATCTAATTTAGAGGCTCTAAACGAAGCTCTAAACATGTGGCACCCAACCACGGACGGTGAAGGATAGTTGCACATACAGTGCGTGTGTTTCACGCACTGTGTTAAGAAAAAAAAAATTGAAATCCCGCGCATATGAGGCTTACATCAGTAAAACAGATGTATTACAACTCTATTCTAAATCTATCTCTCCTCCGCCGTCCATCGCCTTCACCGTACGGCGTCTTGTCCCTCATCCACCGTCTAGCGTTCAGTGTCTCCTTCTTCGTCTCTGTCTTGTTCTCTCTTTG…
CsFRS-12	CSS040860.1	TATAATTATTAACATTGATAAAATTTGCTATTAATTTATAATTATTTTTCAAGTTCTACGTTGATCTAGAATTTTTTATTTTTTTATGTCAAGTGATAGCTAATGTGATATTTTTTTATTGATTTTATAAAGAAGTTAGCTTTCAAATTCACAAATAATGGTACATACATTTTTATAATTTTTTTTTAAAAAAATATAAATTTGAACATACGTTTTTTATAATTGAAAGAGTCAAAATAGTTCACGTATAAAAGGTAAAATTATATTCATAAATAGTTAAAGAATCTTAGTGTGAAAATGCAGCAGTGCTACATGCACAAAAAAATCACCCCCACAGACCCCCGAATCGCGTGACCAAATTAGCTGGAGGTTTTGAGAGAAAAAAAAGAGTATAAGAGT…
CsFRS-13	CSS040864.1	GACTGCCTCTGAGGACTGTTTTTTGGAAGAGAGATGGAGACATTCTCTTCAGCATTGACAAATCAATAGGTATTTCGCAGATAATAAATCAATAAGTATTTCACAGATGGAGATATCGTCTCCAGCATTGACTCAAAAATCACAAAATTTATTCAAATCATGTGTTTTCCTTATTCATTGACAGACCATTTCATGAGAAATCAATAGGTAATTCACAGATCATAAATGAAGCTTATCATGACAGTGATAAGTAATCAAATTACCAATGTTTACTAAAATGAATTTTGTAACAGAAATTGATATTCATTCCCAAAATTTATGTCATCAGTCAGCATTTGTATACATCAATTTGAAATTGTGATCTGAAATTGATAATTTGTAATGCGAATTATCAAGAAA…
CsFRS-14	CSS035662.1	GCTGCTTATCTAGCATACACTTGAGTCATGTCTAGGATGACTCTTGTCCATTCTTCATTTACGAAAGTGTTCCCATTCTTTGTATACACTACTTTTATTAAGGGTTTCCTACATTTCTGAAATTATATTGTTTGCAGTAATCTTTTGATACTGGAATTTAAAGTAATGATGTTTGTATAACATATGCTTTTTAATAACGGATGCATAAGAAGGTAATTTAAATGTTTTACTTGGAAAATTAGTTTTCCTTACAAGCTGTTGGATCCTTGACTAGGATCTGTTTCAAAACCTATTTTGCAATATATTAGAATTTAACAATTTTATTAGTTGTCATTATTATCATCATCAATGATCTTGATAATAAAATTCTGGAATTTTATTAGAGTATGATTTTTATGA…
CsFRS-15	CSS052639.1	GGGATTTGACATTACCCCCGGAACAACAGTAGAAGCTTCTTTGATCGTTTTGTGTTGAAGAAATGAATGGTTTAACTGGAGGAGTAGGCCTCATAAAGTGGTGTTCATTAGTGGTATAACAAAGATTATTCAGAAATGGTTTAGAGCCTTTAAGGGCTTAAATTGCAATGGAAACTGATGGGGATCATAAAGGGGTTGGATGAAACATAGATTGAAGATTATGATTATGTTTAGGAATTTTAATTAATTTAGAATTTTATTTCTGAGAGTAGTTATTTGGGAATTTTAGTTATATAAAGAATTATGGTTATATTGGAATTTGTTTTGTGTTGAAGAAATGAATGGTTTAACTGGAGGAGTAGGCCTCATAAAGTGGTGTTCATTAGTGGTATAACAAAG…
CsFRS-16	CSS022572.1	TCTTACGTTTCCAATGGTCCAGGCGGTCAACAATTTATATGCCACCGCTTCCATACGTATTCCAAGAAAATTTGAGTTTTTTTTATCGTGATTTCTACTTCGAGTTCGGGCAAGAACACCATCTCTGATTATAAATGTATGAAAATATCCTATACTTGATTTTTAACTTCTTTGTGCATATTTGGAGGTTTTTTTTTTTATATCAAACCCTAGAACTTTGAAAATTTGGGGATTTTATTATGAATCAATCATGAATTGTTGAGTGTTGATGTAGTTCTCTTTCATTTGTATTTTTTGGGTATTTGTTTGAAGGCTAAGTTAATGAAAGAAAAAAATTGTTGAATTTTTAACTATTTGTCTGAAAGCTAACTCAATGAATAAAAGTATTGTTTGTTTGGA…
CsFRS-17	CSS003022.1	ATCACGTTGATCGGATATCGATAGCTATGTGATCAAATCAGTTTTGTATAAAAAAAAATGAACGGTGAATAAATTAACAGTTGACAAAAAAATTGATTTAATCACATAGCTATTGATATCCGATCAACGTGATTTTTTACAGGCATATAGTACTCGAAGAGTTCTACACATTAACGGTTCAGATTTTTAAAACGGGACTCGTGGTGAGCTCCCACGGGCCCAACAGCACAGTCTAGTCCGATGGTAGACTGGACCAAAGCCGCTATATTTTTATAATTGATATGATTAAAATGTACAAATATACAGATTTGGGGGTAAAGTAATATGTATTAATAATTAATGAGTATTTATACAATTAATCCAAATATATATACATATACATACATATGGATATCCAAT…
CsFRS-18	CSS008927.1	ATCTATAAGATGAAAGATTACATCTATAGTATTTTTGAAAATTCTCATTTTGATTTGGTAATGAATATACTTCGTAGTCGTTTTGTTTTTTGTAATGAATTAATAGGTCTTTTTCATATGAATTCTCTTTGTTTAAATATTGATTTTGAATTGTATGACATTGATTGATTCTATTTTTCCATTTTGCTGCTATTAATCTAGACCATCTAATCTGAGATAAATGGTATTGATAATGACCTTTTAACTAGTTTTTCCATTGATTTAGTCCAGAATTCTGAAGTTTCTTAGGTCTTAATTCATAATGAATTGTTCCTTGTTTTCCAAAATAATCTTTTATTGAAGTCTTAAGAAAAAAAGACGTTCCGTGATATTGAAGAATAGATCTTAACTTATACAAGG…
CsFRS-19	CSS040724.1	GTTTGTATGTGACATCATGTGATATACTGCTGATACCTGTAATGGCGAGCCCTGCTCAAGAAGGAAAAAGGTCAATGAGGGTAAACTTGTTTTCACATAATAAATTAGACATATAAATTAGTGCAGACAAGGTTCGGAAAAAATTACATCCTGTAGAAGTTATCGTGTTATTTACTTCGAGCTAATTTTGTTGGATGCTATTTTCTATCCTGAGAGTGATGCTCATCCCATTTGTGATCTTATGTAAAATAGCACATGTGAAAGTGGGTTACTATGATGTGATCAAAAGATGCTAAATGCAAGACATCGACACATTGGTCCGACTAACCCAACACTATTTTTCTAGGGCTTGGGAAGGTTGTTTTAGCCCATAGGACCAGGCCGGGCTAGGCCAATATT…
CsFRS-20	CSS025022.1	GATATGGTTGGTATTGTGCACGAGAGGGTTTAGACTTCTCTTGAACTATTTGCTATTTTGAACTCTTTGTATTTTCCTTCCGAAGCATCTAAATAAAATAAAATAAAATAAACATATGGAAAAACCACAAAGGCATCAAAATTCTTTTTCATTAACAACAAAATTTAACTTCAACAGAGTCCTGCTTGTCTCAATTGTTGAAGTTATCATTGAATGTGAAATGACTGAAATAGTGAGTTTTTTTTTGTTTAACGAGTCCTGACCCAACATTGAGTATATGTACTAGATGACTTAAATCATTTGCACAGCCTGGATATAGTTAACACTCAGCAATGCATTAAAACCATTATATGTGCGTGTGTGTGTGTGTGTTTGTATGAAAAAAATGACATGAAGAGT…
CsFRS-21	CSS052868.1	ATTAGAAAATCCAATAACAATAATCGAAATCCAGTAGTCCAATAGTTTTATAGGCCGGATACGAAGTTTTCAGAAAAACAATCCAATAGTCCATTGATTTAGAAGCTACTCAGCTTCACCTGTGACATAGGAAATACTAGGAAATTAACCAAAAAATGATCTACCAAATAGTCCAATAGTTCATCCAATCAAATAATCCTTTTTTGTGGTTATTTTTATTTAATTTTTGTTTGAAGTGGTCAAACGGTTGGTTGTGGTACATTTGTGTAATGGTTATTCATACTTTGAACAAAGGTAGTAGACTTTTATCTCTGTTATTGCTTATGCAGTTTGTTAAGGTGAAAAGATGTGCAAAATAATATTTTTCGTAGATAGATTCTTTCTTTTCTCGCCATAATC…
CsFRS-22	CSS032048.1	TATCATTGTACTCATCTCGTCTTATGGAATTGTAGTTGTCGAAAAAACTTTCACTCATTGTCATTGTAGGAGAAGTGTAGGTAATTGAATGGTTGTCACCATTATTGCTGGAATATTGCCGTCAAAGAACTTTTAAGGTTTTGAAAGTGAAATTTAGAAAAAGATGGATGCGTGGTGATAGAAGTGGGAGCTCTCATAAACCCTAACTCATGATGTAGCGGGTGTGTGGGCTTAATTGTGAGATGGGGTGTTCCAAAATTATCAATGTCCTTTTTGGTAATTTCATTTAAGATTATTATTGTAATAAAAAAAAGTTAAAAAAATAGGATAAAAAATAATTGATGGGGTGCTAATAGCAAAATTATAAATACTCATTTGTCATCATTTTAATTTAATAAA…
CsFRS-24	CSS043153.1	TTTTAGTTATTTAGTGATTATTTCACTGCTTAATCCCTTGTTCCCTATTTAAAAATTAAAAAAATCCTTGTTCAAAATTCCTAATATATATATATATTATTTTAGTTAAGACTGGTTTTTTTATTGTCACAACTGAACACAGTATATAATAGGCTTACTTCAAAGAGACCTTGTAGACCCAATAAAAAAGCAATTCGTGGAGCTACTTAGGCCAAGTTTGGGAAGACTAAATAAGTGCACTTTTTGACTTTTTTTGTATTATGTGTAGAAAAAATAGAGAGGAGATGTTGATTGATGTGACCCAAAAAAGATAAAAAGATGAAATAAGTGCACTTTTTTAGGTTAGCCAAACTTGGCCTTATGATTTGGCTAAGAATGATTCTTAGAAGGAGCCCTTAT…
CsFRS-25	CSS050875.1	AAGAGAAGTTGGAAAGACTAGAGAGAGAAAGTTGAATGCCTTCTCACCATTGTGATTCTTCTCAGAACGAATTGGGGAGAGAAAGAAAGATAAGCGTCATCGGAATACCTTCTTCTCATAACTCATCTTTGTCATCGTTTGACTGGTACTCCTCTCTTTCACTTGTGAATTTAGCTATTTTCTTTTATTAAAATGTTTTGTTGATGTTGCAGAAAAGCTCAAAAAATTTTCAAAATATTTGAAAGAATGACAATGAAGCTATACATATCTACAGAGCAACTATTAACCCAACTATTCTTTCTTTTTTTTTAATATTCTTTGCATATCTACAGAACATTTGAAATACAGAATTAATTGGGAACTTGTCAATCATGTTGAATGGTAGAAGCTTCCCCTAAT…
