# Supplementary material for: Genome-Wide Identification and Characterization of the CsFHY3/FAR1 Gene Family and Expression Analysis under Biotic and Abiotic Stresses in Tea Plants (Camellia sinensis)
Source: Plants (Basel). 2021 Mar 17;10(3):570. doi: 10.3390/plants10030570 (PMC8002597; doi:10.3390/plants10030570)
Supplement: Supplementary file 1 [file plants-10-00570-s001.zip › Supplementary Materials/Table S5.xlsx]

## Sheet: Table S6
Table S5 Expression levels of CsFHY3/FAR1 genes in four different tissues from tea plants
Gene name	Values (Mean ± SD )
	Root	Stem	Leaf	Flower
CsFRS-1	0.058±0.0042	0.003±0.0002	0.938±0.098	0.006±0.002
CsFRS-2	0.868±0.029	3.406±0.182	1.195±0.051	0.577±0.032
CsFRS-3	0.109±0.009	0.032±0.015	1.004±0.054	0.012±0.003
CsFRS-4	0.101±0.006	0.01±0.002	1.018±0.129	0.023±0.005
CsFRS-5	0.978±0.102	0.314±0.032	1.115±0.103	0.568±0.21
CsFRS-6	0.769±0.05	2.063±0.133	1.306±0.11	0.145±0.004
CsFRS-7	0.008±0.0008	0.006±0.003	1.113±0.09	0.002±0.001
CsFRS-8	0.011±0.009	0.006±0.002	1.006±0.109	0.002±0.0001
CsFRS-9	0.043±0.003	0.069±0.008	1.004±0.022	0.015±0.001
CsFRS-10	0.173±0.008	0.137±0.051	1.011±0.108	0.088±0.003
CsFRS-11	0.046±0.0005	0.006±0.001	1.006±0.11	0.019±0.003
CsFRS-12	1.803±0.01	0.382±0.0002	1.016±0.05	0.382±0.017
CsFRS-13	0.057±0.016	0.016±0.004	1.002±0.012	0.006±0.001
CsFRS-14	0.025±0.005	0.001±0.0002	1.001±0.05	0.005±0.004
CsFRS-15	1.713±0.088	0.414±0.07	1.007±0.101	1.845±0.219
CsFRS-16	0.08±0.005	0.037±0.005	1.002±0.092	0.005±0.0002
CsFRS-17	0.073±0.002	0.104±0.031	1.086±0.059	0.041±0.01
CsFRS-18	0.011±0.009	0.101±0.016	1.009±0.16	0.008±0.003
CsFRS-19	0.665±0.072	0.353±0.006	1.035±0.075	0.284±0.006
CsFRS-20	0.029±0.002	0.057±0.018	1.032±0.062	0.015±0.005
CsFRS-21	0.002±0.0001	0.001±0.0001	1.006±0.16	0.001±0.0003
CsFRS-22	0.211±0.016	0.35±0.056	1.006±0.058	0.089±0.021
CsFRS-23	0.076±0.03	0.003±0.001	1±0.012	0.012±0.004
CsFRS-24	0.669±0.031	0.301±0.074	1.025±0.018	0.162±0.002
CsFRS-25	0.14±0.003	0.004±0.001	0.938±0.098	0.007±0.001
