# Supplementary material for: Genome-Wide Identification and Characterization of the CsFHY3/FAR1 Gene Family and Expression Analysis under Biotic and Abiotic Stresses in Tea Plants (Camellia sinensis)
Source: Plants (Basel). 2021 Mar 17;10(3):570. doi: 10.3390/plants10030570 (PMC8002597; doi:10.3390/plants10030570)
Supplement: Supplementary file 1 [file plants-10-00570-s001.zip › Supplementary Materials/Table S6.xlsx]

## Sheet: Table S8
Table S6 Analysis of tea plant CsFHY3/FAR1 transcription levels in response to salt and shade stress
Gene name	RPKM Values
	CK	SALT		CK	SHADE
CsFRS-1	2.92206	5.5		0.929602	1.16819
CsFRS-2	18.4608	11.5322		15.9736	21.8147
CsFRS-3	19.4	20.39		18.8753	22.5478
CsFRS-4	0.6542	0.484902		0.372472	0.184618
CsFRS-5	6.29473	9.58062		5.89298	7.00782
CsFRS-6	8.99194	10.9387		5.58422	8.22249
CsFRS-7	0.24056	0.36736		0.0765027	0.122213
CsFRS-8	0.0448945	0.08934		0.0638679	0.0641489
CsFRS-9	4.13179	3.6408		3.97291	5.48809
CsFRS-10	5.82055	8.4079		6.12591	8.52556
CsFRS-11	0.0497	0.0495		0.1246	0.2048
CsFRS-12	13.2456	16.7722		10.2161	14.6409
CsFRS-13	11.1322	14.1067		8.37243	10.8456
CsFRS-14	0.0278655	0.0435879		0.0660935	0.0513314
CsFRS-15	9.69283	16.8724		11.9373	12.8394
CsFRS-16	0.0398455	0.147334		0.129987	0.153966
CsFRS-17	9.29869	11.1026		5.49125	6.85933
CsFRS-18	0.10445	0.0150219		0.035	0.047
CsFRS-19	18.4143	26.6737		11.6758	15.9583
CsFRS-20	0.0233318	0.0825447		0.041453	0.0221839
CsFRS-21	0.00717251	0.0377498		0	0.0308184
CsFRS-22	23.8646	36.6322		22.0768	28.4941
CsFRS-23	0.036	0		0.045	0.0293
CsFRS-24	13.4592	17.9711		9.76075	12.7024
CsFRS-25	0.038833	0.288917		0.187152	0.0363628
#REF!	#REF!	#REF!	#REF!
#REF!	#REF!	#REF!	#REF!
#REF!	#REF!	#REF!	#REF!
#REF!	#REF!	#REF!	#REF!
#REF!	#REF!	#REF!	#REF!
#REF!	#REF!	#REF!	#REF!
#REF!	#REF!	#REF!	#REF!
#REF!	#REF!	#REF!	#REF!
#REF!	#REF!	#REF!	#REF!
#REF!	#REF!	#REF!	#REF!
#REF!	#REF!	#REF!	#REF!
#REF!	#REF!	#REF!	#REF!
#REF!	#REF!	#REF!	#REF!
#REF!	#REF!	#REF!	#REF!
#REF!	#REF!	#REF!	#REF!
#REF!	#REF!	#REF!	#REF!	#REF!	#REF!
#REF!	#REF!	#REF!	#REF!	#REF!	#REF!
#REF!	#REF!	#REF!	#REF!	#REF!	#REF!
