# Supplementary material for: Genome-Wide Identification and Characterization of the CsFHY3/FAR1 Gene Family and Expression Analysis under Biotic and Abiotic Stresses in Tea Plants (Camellia sinensis)
Source: Plants (Basel). 2021 Mar 17;10(3):570. doi: 10.3390/plants10030570 (PMC8002597; doi:10.3390/plants10030570)
Supplement: Supplementary file 1 [file plants-10-00570-s001.zip › Supplementary Materials/Table S7.xlsx]

## Sheet: Table S7
Table S7 Expression levels of CsFHY3/FAR1s in tea plants following the different treatments
Gene name	Values (Mean ± SD )
	CK	ABA	PEG	NaCl	4℃	40℃
CsFRS-1	1.12±0.56	0.497±0.012	2.617±0.407	14.351±1.006	0.025±0.01	4.818±0.693
CsFRS-2	1.005±0.122	1.205±0.146	0.398±0.006	0.338±0.002	0.345±0.043	1.128±0.106
CsFRS-3	1.002±0.088	0.147±0.046	0.043±0.007	0.212±0.046	0.027±0.003	0.37±0.095
CsFRS-4	1.008±0.049	0.037±0.008	0.006±0	0.123±0.019	0.007±0.001	0.522±0.052
CsFRS-5	1.004±0.112	2.415±0.43	2.868±0.382	1.942±0.308	0.23±0.004	0.135±0.021
CsFRS-6	1.004±0.102	2.291±0.253	1.157±0.076	0.365±0.019	1.797±0.418	4.33±0.42
CsFRS-7	1.006±0.135	1.323±0.295	1.037±0.083	0.898±0.323	0.103±0.003	6.365±0.276
CsFRS-8	1±0.031	1.067±0.325	0.279±0.014	0.32±0.039	0.183±0.02	4.785±0.511
CsFRS-9	1.01±0.178	4.766±0.46	1.533±0.071	0.128±0.025	0.134±0.049	1.321±0.591
CsFRS-10	1.002±0.078	0.173±0.035	0.362±0.048	3.063±0.236	0.258±0.006	0.439±0.18
CsFRS-11	1.014±0.106	0.153±0.032	0.132±0.023	0.132±0.023	0.013±0.008	0.772±0.086
CsFRS-12	1.03±0.317	0.23±0.07	0.422±0.025	4.273±0.543	0.445±0.027	0.27±0.024
CsFRS-13	1.038±0.328	0.226±0.024	0.535±0.211	8.083±0.907	0.157±0.045	1.176±0.753
CsFRS-14	1.013±0.093	0.137±0.035	0.029±0.003	0.226±0.085	0.009±0.001	1.453±0.072
CsFRS-15	1.004±0.126	0.144±0.026	0.688±0.121	5.099±0.771	0.331±0.013	0.327±0.109
CsFRS-16	1.019±0.135	0.158±0.062	0.16±0.01	0.13±0.008	0.089±0.007	1.755±0.144
CsFRS-17	1.012±0.187	0.284±0.064	0.493±0.08	7.744±1.053	0.099±0.011	1.122±0.497
CsFRS-18	1.017±0.064	0.031±0.001	0.018±0.003	0.25±0.06	0.001±0	0.364±0.058
CsFRS-19	1.004±0.113	0.3±0.005	0.647±0.209	2.321±0.354	0.738±0.05	0.634±0.02
CsFRS-20	1.031±0.301	0.118±0.009	0.522±0.097	5.882±0.45	0.017±0.008	7.087±0.121																	±
CsFRS-21	1.02±0.25	0.283±0.073	0.084±0.007	0.745±0.043	0.028±0.003	4.228±0.332
CsFRS-22	1.002±0.071	0.407±0.06	0.76±0.038	4.761±0.337	0.425±0.097	1.074±0.251
CsFRS-23	1.001±0.049	0.095±0.021	0.008±0.002	0.078±0.023	0.011±0.003	1.634±0.106
CsFRS-24	1.009±0.162	0.432±0.052	1.304±0.227	6.253±0.238	1.024±0.115	0.278±0.15
CsFRS-25	1.007±0.071	0.02±0	0.004±0.001	0.077±0.01	0.005±0.001	1.072±0.036
